# Supplementary material for: Nidogen-1, a Player in KMT2A-Rearranged Pediatric Acute Myeloid Leukemia
Source: Int J Mol Sci. 2025 Mar 26;26(7):3011. doi: 10.3390/ijms26073011 (PMC11988693; doi:10.3390/ijms26073011)
Supplement: Supplementary file 1 [file ijms-26-03011-s001.zip]

Archive with 2 entries (2 files):
- SupplementaryFigures_rebuttal.pdf
- SupplementaryTables_rebuttal.xlsx
