# Supplementary material for: Nidogen-1, a Player in KMT2A-Rearranged Pediatric Acute Myeloid Leukemia
Source: Int J Mol Sci. 2025 Mar 26;26(7):3011. doi: 10.3390/ijms26073011 (PMC11988693; doi:10.3390/ijms26073011)
Supplement: Supplementary file 1 [file ijms-26-03011-s001.zip › SupplementaryTables_rebuttal.xlsx]

## Sheet: Table S1
Gene	log2FC	-log10 adj P
KRTAP8-1	2.44384	3.66
AEN	3.01346	3.22
HAVCR2	3.29761	3.08
SPIB	2.66861	2.46
NID1	2.8211	2.29
SRGAP2P2	3.14035	2.08
RAB44	4.56723	2.03
IWS1	2.28494	1.84
C11orf9	2.40458	1.82
VSIG4	2.97023	1.79
GALC	2.40371	1.76
FAM105A	2.41359	1.71
UBTD1	2.73921	1.7
BCL2L11	4.33159	1.65
FAM160A2	2.03244	1.63
SAMHD1	5.19299	1.62
RAB7B	4.4047	1.62
SFMBT2	2.6995	1.61
SLC7A5	2.55875	1.61
FAM72D	2.03125	1.61
PLEKHG3	2.67525	1.58
FGD4	2.19496	1.55
POU2AF1	2.89527	1.51
UPP1	3.53338	1.49
GNG2	2.24887	1.49
ACTA2	2.03324	1.49
ARHGAP27	2.14082	1.48
SRGAP2P1	3.62477	1.45
ALOX5AP	5.06079	1.44
NAA16	2.17869	1.41
KYNU	3.08576	1.36
POM121L4P	2.91064	1.33
CST7	4.70387	1.32
BTBD19	2.31078	1.32
RGS18	3.05007	1.31
ARHGAP26	2.74783	1.3

## Sheet: Table S2
Clinical characteristic	Number presence	Average CPM NID1 presence	Range CPM NID1 presence	Number abscence	Average CPM NID1 absence	Range CPM NID1 absence	Wilcox.test p value
Central nervous system involvement	854	47.7339	(0-721.42)	148	62.7508	(0-542.59)	0.036
Chloroma	48	75.9311	(0.06-347.59)	516	55.0509	(0-643.62)	0.00048
DEK::NUP214	17	4.35041	(0.23-40.74)	1005	51.086	(0-721.42)	2.9e-05
RUNX1::RUNX1T1	161	58.7711	(1.53-363.52)	861	48.7867	(0-721.42)	3.4e-10
NPM1::MLF1	4	10.9322	(0.33-40.47)	1017	50.5081	(0-721.42)	0.08
KMT2A::AFDN	20	70.8018	(1-19-249.53)	1000	49.9439	(0-721.42)	0.012
KMT2A::MLLT3	87	116.888	(0.95-721.42)	931	44.0502	(0-643.62)	2.2e-11
KMT2A::ABI1	24	66.9777	(0-356.49)	996	49.9523	(0-721.42)	0.52
KMT2A::ELL	34	55.0062	(0-434.07)	986	50.1924	(0-721.42)	0.56
inv(16)	115	74.5602	(1.95-200.50)	905	47.2768	(0-721.42)	< 2.22E-16
del5q	8	12.1716	(0.12-69.01)	1012	50.6547	(0-721.42)	0.02
del7q	37	43.168	(0.10-145.65)	983	50.6233	(0-721.42)	0.43
del9q	53	54.1767	(0.20-721.42)	967	50.1433	(0-643.62)	0.45
monosomy 7	13	44.5975	(0.95-174.09)	1007	50.4272	(0-721.42)	0.37
trisomy 8	102	66.666	(0.15-605.30)	918	48.5403	(0-721.42)	0.18
trisomy 21	21	67.8033	(0-85-327.83)	999	49.986	(0-721.42)	0.5
minus Y	51	58.4367	(0.46-200.47)	969	49.9274	(0-721.42)	0.0012
minus X	36	60.6768	(5.52-304.49)	984	49.9752	(0-721.42)	0.002
FLT3-ITD	155	13.2611	(0-151.63)	874	56.8168	(0-721.42)	< 2.22E-16
FLT3 point mutation	7	81.2878	(3.26-193.73)	151	60.7036	(0-542.58)	0.17
NPM mutation	101	13.1733	(0-117.53)	927	54.1758	(0-721.42)	1.8e-13
CEBPA mutation	69	6.02811	(0-57.18)	959	53.3217	(0-721.42)	5.7e-13
WT1 mutation	10	12.96	(014-92.80)	148	63.8966	(0-542.59)	0.0049
c-kit 8 mutation	13	84.7524	(22.47-164.16)	40	80.1427	(11.74-304.49)	0.6
c-kit 17 mutation	11	103.261	(16.90-304.49)	41	75.2894	(11.74-178.57)	0.55
MRD course 1	228	28.2215	(0-327.83)	749	56.0368	(0-721.42)	2.8e-16
MRD course 2	81	28.8417	(0-346.57)	769	54.9221	(0-721.42)	7.7e-06
HSCT	177	20.852	(0-273.26)	790	57.7164	(0-721.42)	< 2.22E-16

## Sheet: Table S3
Clinical characteristic	Number presence	Mean CPM NID2 presence	Range CPM NID2 presence	Number abscence	Mean CPM NID2 absence	Range CPM NID2 absence	Wilcox.test p value
Central nervous system involvement	854	2.31958	(0-174.10)	148	3.98716	(0-166.17)	0.089
Chloroma	48	1.70405	(0-12.01)	516	2.50125	(0-166.17)	0.99
DEK::NUP214	17	0.599191	(0-3.71)	1005	2.57666	(0-174.10)	0.13
RUNX1::RUNX1T1	161	1.21153	(0-10.15)	861	2.79385	(0-174.10)	0.067
NPM1::MLF1	4	0.224993	(0.05-0.60)	1016	2.55478	(0-174.10)	0.076
KMT2A::AFDN	20	0.557635	(0-2.02)	1000	2.58541	(0-174.10)	0.03
KMT2A::MLLT3	87	0.707146	(0-7.64)	931	2.54437	(0-174.10)	9.9e-08
KMT2A::ABI1	24	0.53315	(0-6.64)	996	2.59414	(0-174.10)	0.00014
KMT2A::ELL	34	0.484165	(0-3.37)	986	2.61673	(0-174.10)	0.0018
inv(16)	115	0.68	(0-13.35)	905	2.78	(0-174.10)	3.8e-05
del5q	8	9.51	(0.47-55.98)	1012	2.49	(0-174.10)	0.0064
del7q	37	1.46	(0-9.17)	983	2.59	(0-174.10)	0.35
del9q	53	2.97	(0-39.69)	967	2.52	(0-174.10)	0.14
monosomy 7	13	1.93	(0.24-6.13)	1007	2.55	(0-174.10)	0.0077
trisomy 8	102	1.38	(0-17.30)	918	2.67	(0-174.10)	0.24
trisomy 21	21	10.59	(0.03-104.19)	999	2.38	(0-174.10)	0.033
minus Y	51	1.15	(0-6.10)	969	2.62	(0-174.10)	0.31
minus X	36	1.54	(0-10.15)	984	2.58	(0-174.10)	0.038
FLT3-ITD	155	1.27	(0-8.13)	874	2.78	(0-174.10)	0.36
FLT3 point mutation	7	1.05	(0-2.49)	151	4	(0-166.17)	0.95
NPM mutation	101	1.09	(0-12.58)	927	2.69	(0-174.10)	0.38
CEBPA mutation	69	2.68	(0.13-14.19)	959	2.53	(0-174.10)	3.6e-12
WT1 mutation	8	2.79	(0.11-7.45)	148	3.85	(0-166.17)	0.43
c-kit 8 mutation	12	1.77	(0-10.15)	40	2.14	(0-13.35)	0.48
c-kit 17 mutation	11	1.24	(0-6.02)	41	2.27	(0-13.35)	0.31
MRD course 1	228	4.37	(0-174.10)	749	2.07	(0-166.17)	0.0022
MRD course 2	81	1.73	(0-12.01)	769	2.54	(0-174.10)	0.1
HSCT	177	4.33	(0-174.10)	790	2.23	(0-166.17)	0.0049

## Sheet: Table S4
Patient	CPM NID1	First Event	Vital Status	WBC at DiagNosis	Peripheral blasts (%)	CNS disease	Chloroma	DEK::NUP214	RUNX1::RUNX1T1	NPM1::MLF1	KMT2A::AFDN	KMT2A::MLLT3	KMT2A::ABI1	KMT2A::ELL	inv(16)	del5q	del7q	del9q	moNosomy 5	moNosomy 7	trisomy 8	trisomy 21	Minus Y	Minus X	FLT3-ITD	FLT3/ITD allelic ratio	FLT3 PM	NPM mutation	CEBPA mutation	WT1 mutation	c-Kit Mutation Exon 8	c-Kit Mutation Exon 17	MRD course 1	MRD course 2	HSCT in 1st CR
TARGET-20-PAWYJH	721.421	Relapse	Dead	6.6	7	Yes	UnkNown	No	No	No	No	Yes	No	No	No	No	No	Yes	No	No	No	No	No	No	No	UnkNown	UnkNown	No	No	UnkNown	UnkNown	UnkNown	No	No	No
TARGET-20-PAVNHN	605.298	Relapse	Dead	217.1	96	Yes	No	No	No	No	No	Yes	No	No	No	No	No	No	No	No	Yes	No	No	No	No	UnkNown	UnkNown	No	No	UnkNown	UnkNown	UnkNown	No	No	No
TARGET-20-PARWDZ	542.585	Relapse	Dead	137	91	No	No	No	No	No	No	Yes	No	No	No	No	No	No	No	No	No	No	No	No	No	UnkNown	No	No	No	No	UnkNown	UnkNown	UnkNown	No	No
TARGET-20-PAXMKU	476.278	Censored	Alive	2.4	0	Yes	No	No	No	No	No	Yes	No	No	No	No	No	No	No	No	No	No	No	No	No	UnkNown	UnkNown	No	No	UnkNown	UnkNown	UnkNown	No	No	No
TARGET-20-PAXLEF	405.101	Relapse	Alive	218.4	56	Yes	No	No	No	No	No	Yes	No	No	No	No	No	Yes	No	No	No	No	No	No	No	UnkNown	UnkNown	No	No	UnkNown	UnkNown	UnkNown	No	No	No
TARGET-20-PAWLEB	335.36	Relapse	Dead	23.3	42	Yes	No	No	No	No	No	Yes	No	No	No	No	No	No	No	No	No	No	No	No	No	UnkNown	UnkNown	No	No	UnkNown	UnkNown	UnkNown	No	No	No
TARGET-20-PAVWEA	317.677	Censored	Alive	355.6	97	Yes	No	No	No	No	No	Yes	No	No	No	No	No	No	No	No	No	No	No	No	No	UnkNown	UnkNown	No	No	UnkNown	UnkNown	UnkNown	No	UnkNown	No
TARGET-20-PAVLYV	307.217	Relapse	Alive	357.9	97	UnkNown	No	No	No	No	No	Yes	No	No	No	No	No	No	No	No	Yes	No	No	No	No	UnkNown	UnkNown	No	No	UnkNown	UnkNown	UnkNown	No	No	No
TARGET-20-PAUNBR	292.033	Relapse	Dead	200.9	91	Yes	UnkNown	No	No	No	No	Yes	No	No	No	No	No	No	No	No	No	No	No	No	No	UnkNown	UnkNown	No	No	UnkNown	UnkNown	UnkNown	No	No	No
TARGET-20-PAWTSD	243.076	Relapse	Alive	198.5	79	Yes	UnkNown	No	No	No	No	Yes	No	No	No	No	No	No	No	No	No	No	No	No	No	UnkNown	UnkNown	No	No	UnkNown	UnkNown	UnkNown	No	No	No
TARGET-20-PAUVXU	201.86	Relapse	Dead	281.6	85	UnkNown	UnkNown	No	No	No	No	Yes	No	No	No	No	No	No	No	No	No	No	No	No	No	UnkNown	UnkNown	No	No	UnkNown	UnkNown	UnkNown	No	UnkNown	No
TARGET-20-PAVJXG	8.44584	Relapse	Alive	1.7	51	Yes	UnkNown	No	No	No	No	Yes	No	No	No	No	No	No	No	No	No	No	No	No	No	UnkNown	UnkNown	No	No	UnkNown	UnkNown	UnkNown	UnkNown	No	No
TARGET-20-PASWTY	7.41753	Relapse	Alive	9.4	68	No	No	No	No	No	No	Yes	No	No	No	No	No	No	No	No	No	No	No	No	No	UnkNown	No	No	No	No	UnkNown	UnkNown	UnkNown	UnkNown	No
TARGET-20-PAWECG	7.00203	Relapse	Alive	5	0	Yes	UnkNown	No	No	No	No	Yes	No	No	No	No	No	No	No	No	No	No	No	No	No	UnkNown	UnkNown	No	No	UnkNown	UnkNown	UnkNown	No	No	UnkNown
TARGET-20-PAVKJD	6.1344	Relapse	Alive	5.8	0	Yes	No	No	No	No	No	Yes	No	No	No	No	No	No	No	No	No	No	No	No	No	UnkNown	UnkNown	No	No	UnkNown	UnkNown	UnkNown	No	No	No
TARGET-20-PAVLSH	5.45189	Censored	Alive	7.4	0	Yes	No	No	No	No	No	Yes	No	No	No	No	No	No	No	No	No	No	No	No	No	UnkNown	UnkNown	No	No	UnkNown	UnkNown	UnkNown	No	No	No
TARGET-20-PAVUVI	4.66262	Censored	Alive	199.1	86	Yes	UnkNown	No	No	No	No	Yes	No	No	No	No	No	No	No	No	No	No	No	No	No	UnkNown	UnkNown	No	No	UnkNown	UnkNown	UnkNown	No	No	No
TARGET-20-PAWNYX	3.4506	Relapse	Dead	75.6	80	Yes	No	No	No	No	No	Yes	No	No	No	No	No	No	No	No	No	No	No	No	No	UnkNown	UnkNown	No	No	UnkNown	UnkNown	UnkNown	No	No	No
TARGET-20-PAVKAU	2.08594	Relapse	Dead	2.9	0	Yes	UnkNown	No	No	No	No	Yes	No	No	No	No	No	No	No	No	No	No	No	No	No	UnkNown	UnkNown	No	No	UnkNown	UnkNown	UnkNown	No	No	UnkNown
TARGET-20-PASWLN	1.2763	Relapse	Dead	32.4	86	No	No	No	No	No	No	Yes	No	No	No	No	No	No	No	No	No	No	No	No	No	UnkNown	No	No	No	No	UnkNown	UnkNown	Yes	No	No
TARGET-20-PASLSD	0.955865	Relapse	Alive	59.2	76	No	No	No	No	No	No	Yes	No	No	No	No	No	No	No	No	No	No	No	No	No	UnkNown	No	No	No	No	UnkNown	UnkNown	No	No	No
TARGET-20-PAPZLT	0.950428	Relapse	Dead	338.4	76	No	No	No	No	No	No	Yes	No	No	No	No	No	No	No	Yes	No	No	No	No	No	UnkNown	No	No	No	No	UnkNown	UnkNown	Yes	No	Yes

## Sheet: Table S5
	Median (range)
Age (years)	14 (10-15)
Morphological blast count
BM %	88 (34-95)
PB %	74 (38-78)
	N	%
Gender
F	3	0.75
M	1	0.25
Study protocol
DB-AML-01	4	1
CNS involvement	0	0
WT1 overexpression	2	0.5
Fusion transcript	2	0.5
CBF leukemia
AML::ETO + C-KITwt	1	0.25
AML::ETO + C-KITmut	0	0
CBF::MYH11	1	0.25
Gene mutation
NPM1	0	0
CEBPA	0	0
FLT3
ITD	2	0.5
WT	2	0.5
Karytope
Normal	1	0.25
Abnormal	3	0.75
FAB classification
M0	1	0.25
M2	1	0.25
M4	2	0.5

## Sheet: Table S6
Cell line	SPECIES	CELL TYPE	DSMZ ID	MEDIUM	MEDIUM SUPPLEMENTS	SEEDING DENSITY
OCI-AML5	HUMAN	ACUTE MYELOID LEUKEMIA	ACC 247	ALPHA-MEM + 20% h.i. FBS + 10 ng/ml GM-CSF	sodium pyruvate, L-glutamine, penicillin-streptomycin and amphotericin B	0.5-1.5 x 10^6 cells/ml
THP-1	HUMAN	ACUTE MYELOID LEUKEMIA	ACC 16	RPMI 1640 + 20% h.i. FBS	sodium pyruvate, L-glutamine, penicillin-streptomycin and amphotericin B, beta-mercapto (0.05uM)	0.5 x 10^6 cells/ml
MONO-MAC6	HUMAN	ACUTE MYELOID LEUKEMIA	ACC 124	RPMI 1640 + 10% h.i. FBS	sodium pyruvate, L-glutamine, penicillin-streptomycin and amphotericin B	0.6 x 10^6 cells/ml
OCI-AML3	HUMAN	ACUTE MYELOID LEUKEMIA	ACC 582	ALPHA-MEM + 20% h.i. FBS	sodium pyruvate, L-glutamine, penicillin-streptomycin and amphotericin B	0.6 x 10^6 cells/ml
MV4-11	HUMAN	ACUTE MYELOID LEUKEMIA	ACC 102	RPMI 1640 + 20% h.i. FBS	sodium pyruvate, L-glutamine, penicillin-streptomycin and amphotericin B	0.8 x 10^6 cells/ml
MOLM-13	HUMAN	ACUTE MYELOID LEUKEMIA	ACC 554	RPMI 1640 + 20% h.i. FBS	sodium pyruvate, L-glutamine, penicillin-streptomycin and amphotericin B	0.6 x 10^6 cells/ml
KASUMI-1	HUMAN	ACUTE MYELOID LEUKEMIA	ACC 220	RPMI 1640 + 10% h.i. FBS	sodium pyruvate, L-glutamine, penicillin-streptomycin and amphotericin B	0.6 x 10^6 cells/ml
MUTZ3	HUMAN	ACUTE MYELOID LEUKEMIA	ACC 295	ALPHA-MEM + 20% h.i. FBS	sodium pyruvate, L-glutamine, penicillin-streptomycin and amphotericin B	0.8 x 10^6 cells/ml
KARPAS45	HUMAN	T-CELL ACUTE LYMPHOBLASTIC LEUKEMIA	/	RPMI 1640 + 20% h.i. FBS	sodium pyruvate, L-glutamine, penicillin-streptomycin and amphotericin B	0.8 x 10^6 cells/ml
JURKAT	HUMAN	T-CELL ACUTE LYMPHOBLASTIC LEUKEMIA	ACC 282	RPMI 1640 + 10% h.i. FBS	sodium pyruvate, L-glutamine, penicillin-streptomycin and amphotericin B	0.6 x 10^6 cells/ml
CA-46	HUMAN	BURKITT LYMPHOMA	ACC 73	RPMI 1640 + 10% h.i. FBS	sodium pyruvate, L-glutamine, penicillin-streptomycin and amphotericin B	0.6 x 10^6 cells/ml

## Sheet: Table S7
Primer	Sequence (5'->3')
NID1 forward	GGG CGA ACC TGC TAT GAT ATT
NID1 reverse	AAA CTG GTA GCC CTC CAC AC
HPRT1 forward	TGA CAC TGG CAA AAC AAT GCA
HPRT1 reverse	GGT CCT TTT CAC CAG CAA GCT
TBP forward	CGG CTG TTT AAC TTC GCT TC
TBP reverse	CAC ACG CCA AGA AAC AGT GA​

## Sheet: Table S8
Drug	Class	Target										Note
5-Azacytidine	Differentiating.epigenetic modifiers	DNMT
5-Fluorouracil	Chemotherapy	Nucleoside analog
6-Mercaptopurine	Chemotherapy	Nucleoside analog
6-Thioguanine	Chemotherapy	Nucleoside analog
A-674563	Kinase	AKT										AKT1
Aclacinomycin A	Chemotherapy	Topoisomerase	Proteasome									Topoisomerase I/II
Actinomycin D	Chemotherapy	Antibiotic
Afatinib	Kinase	EGFR	HER2
AGI-5198	Differentiating.epigenetic modifiers	IDH1										IDH1 (R132H)
Alisertib	Kinase	Aurora A	Akt	mTOR	AMPK
Amsacrine	Chemotherapy	Topoisomerase										Topoisomerase II
AR-42	Differentiating.epigenetic modifiers	HDAC
Asciminib	Kinase	Bcr-Abl
AT9283	Kinase	Aurora A	Aurora B	JAK	Abl	Flt3						JAK2/3
AZD1208	Kinase	Pim
AZD-8055	Kinase	mTOR	mTORC									mTORC1/2
Barasertib	Kinase	Aurora B
Belinostat	Differentiating.epigenetic modifiers	HDAC
BI 2536	Differentiating.epigenetic modifiers	PLK	BRD3									PLK1
Birabresib	Differentiating.epigenetic modifiers	BRD2	BRD3	BRD4
Birinapant	Apoptotic modulator	XIAP	cIAP
BIX 01294	Differentiating.epigenetic modifiers	G9a	GLP methyltransferase
Bleomycin sulfate	Chemotherapy	DNA synthesis
BMS-986158	Differentiating.epigenetic modifiers	BET
Bortezomib	Proteasome inhibitor	Proteasome	NF-kB
Bosutinib	Kinase	Src	Abl
Brefeldin A	Chemotherapy	Protein trafficking
Brigatinib	Kinase	ALK
Buparlisib	Kinase	PI3K										PI3K (p110a; p110b; p110d; p110g)
C188-9	Kinase	STAT3
Cabozantinib	Kinase	VEGFR	Met	Flt3	Kit	Ret						VEGFR2
CAD204520	NOTCH1	SERCA
Camptothecin	Chemotherapy	Topoisomerase	HIF1a									Topoisomerase I
Carfilzomib (PR-171)	Proteasome inhibitor	Proteasome
CB-103	NOTCH1	NOTCH1
Cerdulatinib	Kinase	Tyk2	JAK	Syk								JAK1/2/3
Cetuximab	Kinase	EGFR
Cladribine	Chemotherapy	Nucleoside analog	DNA synthesis
Clofarabine	Chemotherapy	Nucleoside analog
Compound E	NOTCH1	Gamma secretase
Crenolanib	Kinase	FLT3	PDGFRa	PDGFRb
Crizotinib	Kinase	ALK	Met	ROS1
Cyclopamine	Chemotherapy	Hedgehog	Smothened
Cytarabine	Chemotherapy	Nucleoside analog
Dactolisib	Kinase	PI3K	mTOR	mTORC								PI3K (p110α/p110γ/p110δ/p110β), mTORC1/2
DAPT	NOTCH1	Gamma secretase
Dasatinib	Kinase	Src	Bcr-Abl
Daunorubicin	Chemotherapy	Topoisomerase										Topoisomerase II
Decitabine	Differentiating.epigenetic modifiers	DNMT
Devimistat	Differentiating.epigenetic modifiers	PDH	a-KG dehydrogenase
Dexamethasone	Glucocorticoid	Glucocorticoid
Dinaciclib	Kinase	CDK										CDK2/5/1/9
Docetaxel	Chemotherapy	Microtubule depolymerization	Bcl2	Bcl-xl
Dovitinib	Kinase	FLT3	c-KIT	FGFR	VEGFR	PDGFRa	PDGFRb					FGFR1/3, VEGFR1/2/3
Doxorubicin	Chemotherapy	Topoisomerase										Topoisomerase I/II
Enasidenib	Kinase	IDH2										IDH2 (R140Q, R172K)
Encorafenib	Kinase	BRAF
Entinostat	Differentiating.epigenetic modifiers	HDAC										HDAC (1/2/3)
Entospletinib	Kinase	Syk
Epirubicin	Chemotherapy	Topoisomerase	Foxp3
Eprenetapopt (APR-246)	Apoptotic modulator	p53 activator
Erlotinib	Kinase	EGFR
Etoposide	Chemotherapy	Topoisomerase										Topoisomerase II
Everolimus	Kinase	mTOR
Filanesib	Kinase	KSP	KIF11
Fludarabine	Chemotherapy	DNA synthesis	STAT1
Flumethasone	Glucocorticoid	Glucocorticoid
Fostamatinib	Kinase	Syk	Flt3	Lyn	Lck
Gefitinib	Kinase	EGFR
Gemcitabine	Chemotherapy	Nucleoside analog
Gilteritinib (ASP2215)	Kinase	FLT3	Axl									FGFR1/2/3/4
Givinostat	Differentiating.epigenetic modifiers	HDAC										HDAC (1/3)
Glasdegib	Chemotherapy	Smoothened
GSK126	Differentiating.epigenetic modifiers	EZH2
GSK2879552	Kinase	LSD1
GSK-690693	Kinase	AKT	AMPK									AKT1/2/3
Guadecitabine (SGI-110)	Differentiating.epigenetic modifiers	DNMT
Harringtonine	Chemotherapy	Protein synthesis
Hydroxychloroquine	Chemotherapy	TLR7/9
Ibrutinib	Kinase	Btk
Idarubicin	Chemotherapy	Topoisomerase										Topoisomerase II
Idasanutlin	Apoptotic modulator	MDM2
Idelalisib	Kinase	PI3K										PI3K (p110δ)
Imatinib	Kinase	Bcr-Abl	Abl	PDGFRa	PDGFRb	c-kit
INCB053914	Kinase	Pim										PIM1/2/3
Infigratinib	Kinase	FGFR										FGFR1/2/3/4
Ivosidenib	Differentiating.epigenetic modifiers	IDH1
JQ-1	Differentiating.epigenetic modifiers	BRD4
KW-2478	Chemotherapy	Hsp90										Hsp90 (a)
Laduviglusib (CHIR99021)	Kinase	GSK3	Wnt/b-catenin									GSK3 a/b
Lapatinib	Kinase	EGFR	HER2									EGFR2
LCL161	Apoptotic modulator	IAP	XIAP
Lenalidomide	Immunomodulating agent	IMiD
Lestaurtinib	Kinase	JAK	Flt3	TrkA								JAK2
Lorlatinib	Kinase	ROS1	ALK
Luminespib	Chemotherapy	Hsp90										HSP90 (a/b)
Masitinib	Kinase	c-Kit	PDGFRa	PDGFRb	Lyn	Lck
Metformin	Apoptotic modulator	AMPK activation	JNK/p38 MAPK activator
Methotrexate	Chemotherapy	Antifolate
Methylprednisolone	Glucocorticoid	Glucocorticoid
Midostaurin	Kinase	PKC	Syk	Flk1	Akt	PKA	c-KIT	Src	FLT3	PDGFRb	VEGFR	PKC (a/b/c), VEGFR1/2
Mitoxantrone	Chemotherapy	Topoisomerase	PKC									Topoisomerase II
MK-0752	NOTCH1	Gamma-secretase
MK-2206	Kinase	AKT										AKT1/2/3
MRK-560	NOTCH1	Gamma secretase
Navitoclax	Apoptotic modulator	Bcl2	Bcl-xl	Bcl-w
Nelarabine	Chemotherapy	Nucleoside analog
Niclosamide	Chemotherapy	STAT3	DNA replication
Nilotinib	Kinase	Bcr-Abl
Niraparib	Apoptotic modulator	PARP										PARP1/2
Nutlin-3	Apoptotic modulator	MDM2
NVP-HSP990	Chemotherapy	Hsp90	Grp94									HSP90 (a/b)
Obatoclax	Apoptotic modulator	Bcl2										pan-inhibitor
Olaparib	Apoptotic modulator	PARP										PARP1/2
Olutasidenib	Differentiating.epigenetic modifiers	IDH1										IDH1 (R132H, R132C)
Onalespib	Chemotherapy	Hsp90
Osimertinib	Kinase	EGFR
Palbociclib	Kinase	CDK										CDK4/6
Panobinostat	Differentiating.epigenetic modifiers	HDAC
Pemigatinib	Kinase	FGFR										1/2/3/4
Pentostatin	Chemotherapy	Adenosine deaminase
Pevonedistat	Apoptotic modulator	NAE
PIM-447	Kinase	Pim										PIM1/2/3
Pinometostat	Differentiating.epigenetic modifiers	DOTL1 HMT
Pomalidomide	Immunomodulating agent	IMiD
Ponatinib	Kinase	Abl	PDGFRa	VEGFR2	FGFR1	Src
Prednisolone	Glucocorticoid	Glucocorticoid
Prednisone	Glucocorticoid	Glucocorticoid
PU-H71	Chemotherapy	Hsp90
Quizartinib	Kinase	FLT3
RAF265	Kinase	Raf	VEGFR									VEGFR2
Rapamycin	Kinase	mTOR	mTORC
Regorafenib	Kinase	VEGFR	PDGFRb	Kit	RET	Raf1						VEGFR1/2/3
Retinoic Acid	Differentiating.epigenetic modifiers	RAR agonist	PPARb/d	Nrf2
Rigosertib (ON-01910)	Kinase	PI3K	AKT	PLK1
Ripretinib	Kinase	c-KIT	PDGFRa	FLT3	VEGFR							VEGFR2
RO4929097	NOTCH1	Gamma-secretase
RS 504393	Chemotherapy	CCR2
Ruxolitinib	Kinase	JAK										JAK (1/2)
SB 216763	Kinase	GSK3
Seliciclib	Kinase	CDK										CDK5/2
Selinexor	Chemotherapy	XPO1	CRM1
Selumetinib	Kinase	MEK										MEK1/2
Sepantronium	Chemotherapy	Survivin
SGI-1027	Differentiating.epigenetic modifiers	DNMT
SGI-1776	Kinase	Pim	Flt3
SNS-032	Kinase	CDK										CDK2/7/9
Sorafenib	Kinase	Raf	BRAF	VEGFR	PDGFRb	Flt3	c-KIT					VEGFR2/3
Sotorasib (AMG510)	Kinase	KRAS
Sunitinib	Kinase	VEGFR	PDGFRb	Ire1a								VEGFR2
TAK-659	Kinase	Syk	Flt3
Tanespimycin	Chemotherapy	Hsp90
Tazemetostat	Differentiating.epigenetic modifiers	EZH2
Temsirolimus	Kinase	mTOR
Tepotinib	Kinase	Met
Thapsigargin	NOTCH1	SERCA
Tipifarnib	Chemotherapy	FTase
Tirbanibulin	Kinase	Src
Tivozanib	Kinase	VEGFR										VEGFR1/2/3
Topotecan	Chemotherapy	Topoisomerase										Topoisomerase I
Tozasertib	Kinase	Aurora A	Aurora B	Aurora C
TP-3654	Kinase	Pim
Trametinib	Kinase	MEK	ERK									MEK1/2
Triptolide	Apoptotic modulator	NF-kB	HSF1	MDM2
Umbralisib	Kinase	PI3K	CK1e
UNC0638	Differentiating.epigenetic modifiers	G9a	GLP methyltransferase
UNC0642	Differentiating.epigenetic modifiers	G9a	GLP methyltransferase
Vemurafenib	Kinase	BRAF
Venetoclax	Apoptotic modulator	Bcl2
Verteporfin	Chemotherapy	TEAD-YAP
Vincristine	Chemotherapy	Vinca alcaoid
Volasertib	Kinase	PLK										PLK1/2/3
Vorinostat	Differentiating.epigenetic modifiers	HDAC										HDAC (1/2/3/6/7/11)
WNK 463	Kinase	WNK
XL228	Kinase	Bcr-Abl	Aurora A	IGF-1R	Src	Lyn
